# Supplementary material for: Single-Molecule Real-Time (SMRT) Full-Length RNA-Sequencing Reveals Novel and Distinct mRNA Isoforms in Human Bone Marrow Cell Subpopulations
Source: Genes (Basel). 2019 Mar 27;10(4):253. doi: 10.3390/genes10040253 (PMC6523297; doi:10.3390/genes10040253)
Supplement: Supplementary file 1 [file genes-10-00253-s001.zip]

Archive with 2 entries (2 files):
- genes-458537-supplementary/genes-458537-File S1. Supplemental Experimental Procedures.pdf
- genes-458537-supplementary/genes-458537-Supplemental-Tables.xlsx
